# Supplementary material for: Transcriptional Profiling of Midgut Immunity Response and Degeneration in the Wandering Silkworm, Bombyx mori
Source: PLoS One. 2012 Aug 24;7(8):e43769. doi: 10.1371/journal.pone.0043769 (PMC3427160; doi:10.1371/journal.pone.0043769)
Supplement: Table S1 — Genes identified by microarray analysis as having ≥1.5-fold higher expression (fold difference) in larvae at 12 h on 3rd day of 5th larval stage (V-3:12 h) than in the larvae at 3 h after the initiation of wandering (W:3 h) stage. (XLS) [file pone.0043769.s001.xls]

## Sheet: Microarray data
	Genes identified by microarray analysis as having ≥1.5-fold higher expression (fold difference) in larvae on 3rd day of 5th larval stage (V-3: 12 h) than in the larvae at 3 h after the initiation of wandering (W:3 h) stage
Fold Difference	Gene model No.	Gene Name	Function
		Metabolism - carbohydrate metabolism
35.7725	BGIBMGA010288-TA	UDP-glucosyltransferase	Starch and sucrose metabolism
11.8529	BGIBMGA010812-TA	Beta-glucosidase precursor	Carbohydrate metabolic process
9.25948	BGIBMGA007259-TA	L-xylulose reductase	D-glucuronate degradation I ； L-arabinose degradation II； Metabolic pathways；Pentose and glucuronate interconversions
8.44455	BGIBMGA008042-TA	Carbonic anhydrase	Cyanate degradation gluconeogenesis II (Methanobacterium thermoa totrophicum)；Nitrogen metabolism
7.91551	BGIBMGA010811-TA	Beta-glucosidase precursor/glycoside hydrolases	Glycoside hydrolases (also called glycosidases) catalyze the hydrolysis of the glycosidic linkage to release smaller sugars.
7.16151	BGIBMGA005493-TA	Enolase	Glycolysis
6.80824	BGIBMGA010735-TA	Glycoside hydrolases	Carbohydrate metabolic process
5.62525	BGIBMGA002508-TA	Pyruvate kinase	Bifidobacterium shunt；Biosynthesis of alkaloids derived from histidine and purine；Biosynthesis of alkaloids derived from ornithine, lysine and nicotinic acid；Biosynthesis of alkaloids derived from shikimate pathway；Biosynthesis of alkaloids derived from terpenoid and polyketide；Biosynthesis of phenylpropanoids ； Biosynthesis of plant hormones ；Biosynthesis of secondary metabolites ；Biosynthesis o…
5.08961	BGIBMGA005703-TA	Glucose dehydrogenase	Carbohydrate metabolism Glucose metabolism
4.84522	BGIBMGA014622-TA	Glucosyl/Glucuronosyl transferases	Carbohydrate metabolic process
4.83882	BGIBMGA012400-TA	Sorbitol dehydrogenase-2b	Fructose and mannose metabolism；Metabolic pathways；sorbitol degradation I
4.81463	BGIBMGA005786-TA	Myo-inositol oxygenase	Ascorbate and aldarate metabolism；Inositol phosphate metabolism；UDP-D-glucuronate biosynthesis (from myo-inositol)
4.62247	BGIBMGA006066-TA	Maltase	Carbohydrate metabolic process
4.41206	BGIBMGA007451-TA	1,4-alpha-glucan branching enzyme	Glycogen biosynthesis
4.02317	BGIBMGA012827-TA	Fructose 1,6-bisphosphate aldolase	Biosynthesis of alkaloids derived from histidine and purine；Biosynthesis of alkaloids derived from ornithine, lysine and nicotinic acid ；Biosynthesis of alkaloids derived from shikimate pathway；Biosynthesis of alkaloids derived from terpenoid and polyketide； Biosynthesis of phenylpropanoids；Biosynthesis of plant hormones；Biosynthesis of secondary metabolites；Biosynthesis of terpenoids and steroid…
3.29232	BGIBMGA000926-TA	Transaldolase	Bifidobacterium shunt;Biosynthesis of alkaloids derived from shikimate pathway; Biosynthesis of phenylpropanoids ;Biosynthesis of plant hormones;Biosynthesis of secondary metabolites ;formaldehyde assimilation II (RuMP Cycle);formaldehyde assimilation III (dihydroxyacetone cycle);Metabolic pathways;Pentose phosphate pathway;pentose phosphate pathway (non-oxidative branch);Rubisco shunt
3.79697	BGIBMGA002349-TA	Hydroxypyruvate isomerase	Glyoxylate and dicarboxylate metabolism ；Metabolic pathways
3.16568	BGIBMGA014142-TA	Similar to d-alanyl-d-alanine carboxypeptidase	Metabolic pathways；Peptidoglycan biosynthesis； peptidoglycan biosynthesis I (meso-diaminopimelate containing)；peptidoglycan biosynthesis II (staphylococci) ；peptidoglycan biosynthesis IV (Enterococcus faecium)
		Metabolism -TCA cycle
8.96514	BGIBMGA002682-TA	Probable phosphoenolpyruvate synthase	TCA cycle
7.23996	BGIBMGA008984-TA	Dihydrolipoyllysine-residue acetyltransferase	Acetyl-CoA biosynthesis (from pyruvate)；Biosynthesis of alkaloids derived from histidine and purine；Biosynthesis of alkaloids derived from ornithine, lysine and nicotinic acid ；Biosynthesis of alkaloids derived from shikimate pathway；Biosynthesis of alkaloids derived from terpenoid and polyketide；Biosynthesis of phenylpropanoids；Biosynthesis of plant hormones；Biosynthesis of secondary metabolites…
4.85478	BGIBMGA010687-TA	Isocitrate dehydrogenase [NAD] subunit beta	Biosynthesis of secondary metabolites；Biosynthesis of terpenoids and steroids； Citrate cycle (TCA cycle)；glutamine biosynthesis III；Metabolic pathways；TCA cycle variation III (eukaryotic)
4.26964	BGIBMGA003116-TA	Aspartate aminotransferase	TCA cycle variation IV；Biosynthesis of secondary metabolites；Metabolic pathways；Novobiocin biosynthesis；Phenylalanine metabolism； Phenylalanine, tyrosine and tryptophan biosynthesis；Tropane, piperidine and pyridine alkaloid biosynthesis； Tyrosine metabolism
3.91804	BGIBMGA007824-TA	Succinyl-coa synthetase beta chain	Biosynthesis of secondary metabolites;Biosynthesis of terpenoids and steroids;Citrate cycle (TCA cycle);itaconate degradation ;Metabolic pathways;Propanoate metabolism
3.90922	BGIBMGA003815-TA	Dihydrolipoamide succinyltransferase	2-ketoglutarate dehydrogenase complex；Biosynthesis of alkaloids derived from histidine and purine；Biosynthesis of alkaloids derived from ornithine, lysine and nicotinic acid；Biosynthesis of alkaloids derived from shikimate pathway；Biosynthesis of alkaloids derived from terpenoid and polyketide；Biosynthesis of phenylpropanoids；Biosynthesis of plant hormones；Biosynthesis of secondary metabolites；Bi…
3.56916	BGIBMGA000292-TA	Dihydrolipoamide dehydrogenase	Citrate cycle (TCA cycle)；2-ketoglutarate dehydrogenase complex；acetyl-CoA biosynthesis (from pyruvate)；Biosynthesis of alkaloids derived from histidine and purine；Biosynthesis of alkaloids derived from ornithine, lysine and nicotinic acid ；Biosynthesis of alkaloids derived from shikimate pathway；Biosynthesis of alkaloids derived from terpenoid and polyketide；Biosynthesis of phenylpropanoids；Bios…
3.33307	BGIBMGA009000-TA	Succinate dehydrogenase flavoprotein subunit	Citrate cycle (TCA cycle)；incomplete reductive TCA cycle；Metabolic pathways；Oxidative phosphorylation； Reductive carboxylate cycle (CO2 fixation)；reductive TCA cycle I；reductive TCA cycle II； TCA cycle variation I
3.19691	BGIBMGA010790-TA	Succinate dehydrogenase [ubiquinone] iron-sulfur subunit	Citrate cycle (TCA cycle)；Metabolic pathways；Oxidative phosphorylation；TCA cycle - TCA TCA cycle variation III (eukaryotic).
2.65066	BGIBMGA007120-TA	Mitochondrial aconitase	TCA cycle
		Metabolism -Oxidative phosphorylation
5.80035	BGIBMGA014059-TA	NADH:ubiquinone reductase 42kD subunit precursor	Aerobic respiration -- electron donor II； aerobic respiration -- electron donor III；Metabolic pathways；NAD/NADH phosphorylation and dephosphorylation ；NADH to cytochrome bd oxidase electron transfer；NADH to cytochrome bo oxidase electron transfer；Oxidative phosphorylation
5.45915	BGIBMGA014175-TA	Cytochrome c oxidase	Aerobic respiration -- electron donor II；Metabolic pathways；Oxidative phosphorylation
5.44906	BGIBMGA014483-TA	NADH dehydrogenase iron-sulfur protein	Aerobic respiration -- electron donor II； aerobic respiration -- electron donor III；Metabolic pathways；NAD/NADH phosphorylation and dephosphorylation ；NADH to cytochrome bd oxidase electron transfer；NADH to cytochrome bo oxidase electron transfer；Oxidative phosphorylation
5.1953	BGIBMGA013680-TA	Cytochrome c oxidase polypeptide IV	Aerobic respiration -- electron donor II；Metabolic pathways；Oxidative phosphorylation
5.14248	BGIBMGA005648-TA	Mitochondrial ATP synthase F chain	Metabolic pathways；Methane metabolism；Oxidative phosphorylation；
5.14064	BGIBMGA003544-TA	Ubiquinol-cytochrome C reductase complex 14kD subunit	Aerobic respiration -- electron donor II;Metabolic pathways;Oxidative phosphorylation
4.98688	BGIBMGA001853-TA	ATP synthase	Metabolic pathways；Methane metabolism；Oxidative phosphorylation；
4.91791	BGIBMGA011870-TA	NADH-ubiquinone reductase	Aerobic respiration -- electron donor II； aerobic respiration -- electron donor III；Metabolic pathways；NAD/NADH phosphorylation and dephosphorylation ；NADH to cytochrome bd oxidase electron transfer；NADH to cytochrome bo oxidase electron transfer；Oxidative phosphorylation
4.8709	BGIBMGA005793-TA	Cytochrome c oxidase subunit Va	Aerobic respiration -- electron donor II；Metabolic pathways；Oxidative phosphorylation
4.86598	BGIBMGA004488-TA	NADH:ubiquinone dehydrogenase, putative	Aerobic respiration -- electron donor II； aerobic respiration -- electron donor III；Metabolic pathways；NAD/NADH phosphorylation and dephosphorylation ；NADH to cytochrome bd oxidase electron transfer；NADH to cytochrome bo oxidase electron transfer；Oxidative phosphorylation
4.75732	BGIBMGA003924-TA	NADH dehydrogenase ubiquinone Fe-S 8	Aerobic respiration -- electron donor II； aerobic respiration -- electron donor III；Metabolic pathways；NAD/NADH phosphorylation and dephosphorylation ；NADH to cytochrome bd oxidase electron transfer；NADH to cytochrome bo oxidase electron transfer；Oxidative phosphorylation
4.56399	BGIBMGA005439-TA	NADH-ubiquinone oxidoreductase Fe-S protein 7	Aerobic respiration -- electron donor II； aerobic respiration -- electron donor III；Metabolic pathways；NAD/NADH phosphorylation and dephosphorylation ；NADH to cytochrome bd oxidase electron transfer ； NADH to cytochrome bo oxidase electron transfer ；Oxidative phosphorylation
4.51389	BGIBMGA000897-TA	NADH-ubiquinone oxidoreductase 39 kda subunit	Aerobic respiration -- electron donor II； aerobic respiration -- electron donor III；Metabolic pathways；NAD/NADH phosphorylation and dephosphorylation ；NADH to cytochrome bd oxidase electron transfer ； NADH to cytochrome bo oxidase electron transfer ；Oxidative phosphorylation
4.2897	BGIBMGA009700-TA	Cytochrome c oxidase	Aerobic respiration -- electron donor II；Metabolic pathways；Oxidative phosphorylation
4.20326	BGIBMGA003066-TA	Ubiquinol-cytochrome c reductase	Aerobic respiration -- electron donor II;Metabolic pathways;Oxidative phosphorylation
3.86239	BGIBMGA009987-TA	NADH dehydrogenase, putative	Aerobic respiration -- electron donor II； aerobic respiration -- electron donor III；Metabolic pathways；NAD/NADH phosphorylation and dephosphorylation ；NADH to cytochrome bd oxidase electron transfer；NADH to cytochrome bo oxidase electron transfer；Oxidative phosphorylation
3.78632	BGIBMGA000804-TA	Mitochondrial ATP synthase coupling factor 6	Metabolic pathways；Methane metabolism；Oxidative phosphorylation；
3.67065	BGIBMGA006013-TA	NADH dehydrogenase flavoprotein 1 ubiquinone	Aerobic respiration -- electron donor II； aerobic respiration -- electron donor III；Metabolic pathways；NAD/NADH phosphorylation and dephosphorylation ；NADH to cytochrome bd oxidase electron transfer；NADH to cytochrome bo oxidase electron transfer；Oxidative phosphorylation
3.61899	sw08820	NADH dehydrogenase (ubiquinone) 1 beta subcomplex	Aerobic respiration -- electron donor II； aerobic respiration -- electron donor III；Metabolic pathways；NAD/NADH phosphorylation and dephosphorylation ；NADH to cytochrome bd oxidase electron transfer；NADH to cytochrome bo oxidase electron transfer；Oxidative phosphorylation
3.46959	BGIBMGA008957-TA	NADH-ubiquinone oxidoreductase	Aerobic respiration -- electron donor II； aerobic respiration -- electron donor III；Metabolic pathways；NAD/NADH phosphorylation and dephosphorylation ；NADH to cytochrome bd oxidase electron transfer ； NADH to cytochrome bo oxidase electron transfer ；Oxidative phosphorylation
3.45856	BGIBMGA004009-TA	NADH:ubiquinone dehydrogenase	Aerobic respiration -- electron donor II； aerobic respiration -- electron donor III；Metabolic pathways；NAD/NADH phosphorylation and dephosphorylation ；NADH to cytochrome bd oxidase electron transfer ； NADH to cytochrome bo oxidase electron transfer ；Oxidative phosphorylation
3.31073	BGIBMGA011710-TA	Ubiquinol-cytochrome c reductase core protein II	Aerobic respiration -- electron donor II;Metabolic pathways;Oxidative phosphorylation
3.29002	BGIBMGA001309-TA	Cytochrome c oxidase assembly protein cox15	Aerobic respiration -- electron donor II；Metabolic pathways；Oxidative phosphorylation
		Metabolism - Nucleic acid metabolism
12.0054	BGIBMGA006799-TA	Guanylyl cyclase receptor	Purine metabolism
8.20106	BGIBMGA002594-TA	Adenylate kinase 2	Adenosine nucleotides de novo biosynthesis; Biosynthesis of secondary metabolites;Metabolic pathways;purine and pyrimidine metabolism;Purine metabolism
7.19668	BGIBMGA010290-TA	5' nucleotidase	Biosynthesis of alkaloids and secondary metabolites; Metabolic pathways;Purine metabolism; purine nucleotides degradation I (aerobic); Pyrimidine metabolism;salvage pathways of purine nucleosides II ;urate biosynthesis
7.14927	BGIBMGA010291-TA	5' nucleotidase	Biosynthesis of alkaloids and secondary metabolites; Metabolic pathways;Purine metabolism; purine nucleotides degradation I (aerobic); Pyrimidine metabolism;salvage pathways of purine nucleosides II ;urate biosynthesis
6.53639	BGIBMGA012871-TA	Apyrase	Purine metabolism；Pyrimidine metabolism
5.8263	BGIBMGA014214-TA	Cyclic AMP-regulated protein	Nucleotide metabolism
3.3028	BGIBMGA000806-TA	AMP deaminase 2	Nucleotide metabolism
0.232318	BGIBMGA005880-TA	ATPase, Class VI, type 11B	Purine metabolism
		Metabolism - Lipid metabolism
27.8295	sw01679	Putative alcohol dehydrogenase	1- and 2-Methylnaphthalene degradation；3-Chloroacrylic acid degradation；acetaldehyde biosynthesis I；acetoin degradation；acetylene degradation；Biosynthesis of secondary metabolites；D-camphor degradation ；Drug metabolism - cytochrome P450 ；ethanol degradation I；ethanol degradation II (cytosol)；Fatty acid metabolism；glycine betaine biosynthesis II (Gram-positive bacteria)；Glycine, serine and threoni…
15.9765	BGIBMGA005808-TA	Short-chain dehydrogenase	Fatty acid beta-oxidation IV (unsaturated, even number)
13.3493	BGIBMGA005735-TA	24-dehydrocholesterol reductase	Cholesterol biosynthesis Lipid synthesis Steroid biosynthesis Sterol biosynthesis
12.159	BGIBMGA007767-TA	Glycerophosphoryl diester phosphodiesterase	Glycerophospholipid metabolism
10.2552	BGIBMGA008557-TA	AMP dependent coa ligase	Lipid metabolism
7.83592	BGIBMGA010467-TA	Dihydroxyacetone kinase	Glycerolipid metabolism
7.27518	BGIBMGA008082-TA	Probable C-5 sterol desaturase-like	Lipid metabolism
6.40143	BGIBMGA011308-TA	Acyl-coenzyme A dehydrogenase	Fatty acid metabolism；Lipid metabolism
6.27426	BGIBMGA001323-TA	Short-chain dehydrogenease/reductase	Fatty acid beta-oxidation IV (unsaturated, even number)
5.37651	BGIBMGA002941-TA	Putative alcohol dehydrogenase	1- and 2-Methylnaphthalene degradation；3-Chloroacrylic acid degradation；acetaldehyde biosynthesis I；acetoin degradation；acetylene degradation；Biosynthesis of secondary metabolites；D-camphor degradation ；Drug metabolism - cytochrome P450 ；ethanol degradation I；ethanol degradation II (cytosol)；Fatty acid metabolism；glycine betaine biosynthesis II (Gram-positive bacteria)；Glycine, serine and threoni…
5.15965	BGIBMGA002940-TA	Putative alcohol dehydrogenase	1- and 2-Methylnaphthalene degradation；3-Chloroacrylic acid degradation；acetaldehyde biosynthesis I；acetoin degradation；acetylene degradation；Biosynthesis of secondary metabolites；D-camphor degradation ；Drug metabolism - cytochrome P450 ；ethanol degradation I；ethanol degradation II (cytosol)；Fatty acid metabolism；glycine betaine biosynthesis II (Gram-positive bacteria)；Glycine, serine and threoni…
4.99945	BGIBMGA007408-TA	3-hydroxyacyl-CoA dehydrogenase	Lipid metabolic process
4.73586	BGIBMGA009800-TA	Aldo-keto reductase	Biosynthesis of secondary metabolites；Caprolactam degradation；Glycerolipid metabolism ；Glycolysis / Gluconeogenesis； Metabolic pathways；tryptophan degradation X (mammalian, via tryptamine)
4.37826	BGIBMGA008096-TA	Short-chain dehydrogenease/reductase-like	Fatty acid beta-oxidation IV (unsaturated, even number)
4.3549	BGIBMGA009568-TA	Acyl-CoA desaturase	Biosynthesis of unsaturated fatty acids; oleate biosynthesis II (animals)
4.27766	BGIBMGA007409-TA	3-hydroxyacyl-CoA dehydrogenase	Lipid metabolic process
3.99838	BGIBMGA002906-TA	Acyl-CoA binding protein	Lipid metabolism
3.98122	sw20131	Short-chain dehydrogenase	Fatty acid beta-oxidation IV (unsaturated, even number)
3.4784	BGIBMGA014181-TA	Fatty acid beta-oxidation complex subunit beta	Fatty acid catabolic process
3.39087	BGIBMGA012659-TA	Acetyl-Coenzyme A acyltransferase	4-hydroxybenzoate biosynthesis V； alpha-Linolenic acid metabolism；Benzoate degradation via hydroxylation；Biosynthesis of plant hormones；Biosynthesis of secondary metabolites；Biosynthesis of unsaturated fatty acids；Ethylbenzene degradation；fatty acid beta-oxidation I；fatty acid beta-oxidation II (core pathway)；Fatty acid elongation in mitochondria；Fatty acid metabolism；Geraniol degradation；jasmoni…
3.31967	BGIBMGA006977-TA	Acyl-coa dehydrogenase	Fatty acid metabolism；Lipid metabolism
2.70017	BGIBMGA000425-TA	1-acyl-sn-glycerol-3-phosphate acyltransferase gamma	Phospholipid biosynthetic process
0.320926	BGIBMGA010561-TA	Phosphatidylinositol 3-kinase 60	Phosphatidylinositol biosynthetic process phosphatidylinositol-mediated signaling
0.26173	BGIBMGA006083-TA	Carbonyl reductase	Arachidonic acid metabolism ； Metabolic pathways
0.235541	BGIBMGA000768-TA	Phospholipase B domain	Glycerophospholipid metabolism
0.112004	BGIBMGA003917-TA	Neutral lipase	Lipid metabolic process
0.0626378	BGIBMGA003920-TA	Neutral lipase	Lipid metabolic process
0.0314225	BGIBMGA013131-TA	Apolipoprotein D	Lipid metabolism
		Metabolism - Amino acid metabolism
20.2295	BGIBMGA001068-TA	Fumarylacetoacetase	Styrene degradation；tyrosine degradation I
11.7341	BGIBMGA007146-TA	Kynureninase	Metabolic pathways；tryptophan degradation I (via anthranilate)；tryptophan degradation to 2-amino-3-carboxymuconate semialdehyde； tryptophan degradation XI (mammalian, via kynurenine)； Tryptophan metabolism
10.8987	BGIBMGA010338-TA	Lysine ketoglutarate reductase	Histone arginine methylation regulation of histone methylation
9.89499	BGIBMGA004140-TA	Methylcrotonoyl-CoA carboxylase beta chain	Leucine degradation I；Metabolic pathways；Valine, leucine and isoleucine degradation
8.33323	BGIBMGA006968-TA	Kynurenine 3-monooxygenase	Metabolic pathways； tryptophan degradation to 2-amino-3-carboxymuconate semialdehyde； tryptophan degradation XI (mammalian, via kynurenine)； Tryptophan metabolism
8.15148	BGIBMGA009106-TA	Glutathione S-transferase sigma 1	Drug metabolism - cytochrome P450；Glutathione metabolism ；glutathione-mediated detoxification；Metabolism of xenobiotics by cytochrome P450
8.05487	BGIBMGA008983-TA	Dihydrolipoyllysine-residue acetyltransferase component of pyruvate dehydrogenase complex	Amino acid catabolic process
7.71614	BGIBMGA002521-TA	Gamma-glutamyltransferase	Arachidonic acid metabolism；Cyanoamino acid metabolism；gamma-glutamyl cycle；Glutathione metabolism；hypoglycin biosynthesis； Metabolic pathways；Selenoamino acid metabolism；Taurine and hypotaurine metabolism
5.09554	BGIBMGA007497-TA	Methylcrotonoyl-coenzyme A carboxylase	Amino acid catabolic process
4.99112	BGIBMGA001402-TA	Mitochondrial aldehyde dehydrogenase	Amino acid catabolic process
3.93136	BGIBMGA006606-TA	Aldehyde dehydrogenase	1- and 2-Methylnaphthalene degradation;3-Chloroacrylic acid degradation; acetaldehyde biosynthesis I ; acetoin degradation; acetylene degradation ;Biosynthesis of secondary metabolites;D-camphor degradation; Drug metabolism - cytochrome P450;ethanol degradation I; ethanol degradation II (cytosol);Fatty acid metabolism ;glycine betaine biosynthesis II (Gram-positive bacteria);Glycine, serine and t…
3.83421	BGIBMGA007111-TA	Dihydropyrimidine dehydrogenase	Beta-Alanine metabolism；Metabolic pathways；Pantothenate and CoA biosynthesis；Pyrimidine metabolism
3.60886	BGIBMGA003808-TA	Similar to serine hydrolase protein	Glycine, serine and threonine metabolism；serine racemization
3.56683	BGIBMGA007921-TA	Kynurenine aminotransferase	Metabolic pathways；tryptophan degradation XI (mammalian, via kynurenine)； Tryptophan metabolism
3.53623	BGIBMGA007984-TA	NAD-dependent deacetylase sirtuin-5	Chromatin silencing protein ADP-ribosylation protein deacetylation
3.38863	BGIBMGA008421-TA	Aldehyde oxidase 2	Aldehyde oxidation I； Drug metabolism - cytochrome P450；Metabolic pathways； Nicotinate and nicotinamide metabolism；nicotine degradation II；nicotine degradation III；Tryptophan metabolism；Tyrosine metabolism；Valine, leucine and isoleucine degradation； Vitamin B6 metabolism
3.10278	BGIBMGA008076-TA	2-oxoisovalerate dehydrogenase subunit beta	Amino acid catabolic process
2.90743	BGIBMGA011983-TA	Alanine aminotransferase	Alanine biosynthesis II;alanine degradation II (to D-lactate);alanine degradation III ; Alanine, aspartate and glutamate metabolism; Biosynthesis of alkaloids derived from ornithine, lysine and nicotinic acid;Carbon fixation in photosynthetic organisms;Metabolic pathways
2.68272	BGIBMGA012708-TA	Spermine synthase	Arginine and proline metabolism；beta-Alanine metabolism；Cysteine and methionine metabolism；Glutathione metabolism；Metabolic pathways；spermine biosynthesis；superpathway of polyamine biosynthesis II
2.51986	BGIBMGA002650-TA	Hydroxymethylglutaryl-CoA lyase	Biosynthesis of secondary metabolites；Butanoate metabolism； Geraniol degradation； ketogenesis；leucine degradation I； Metabolic pathways； mevalonate degradation； Synthesis and degradation of ketone bodies；Valine, leucine and isoleucine degradation
2.42768	BGIBMGA005015-TA	Flavin-dependent monooxygenase FMO1	NADP binding flavin adenine dinucleotide binding flavin-containing monooxygenase activity
0.29449	BGIBMGA004366-TA	Glutamate-cysteine ligase regulatory subunit	Glutathione biosynthesis； Glutathione metabolism；Metabolic pathways
0.173065	BGIBMGA012054-TA	N-terminal asparagine amidohydrolase	Alanine, aspartate and glutamate metabolism ；asparagine degradation I；Biosynthesis of secondary metabolites；Cyanoamino acid metabolism；Metabolic pathways；Nitrogen metabolism；superpathway of aspartate and asparagine biosynthesis; interconversion of aspartate and asparagine
0.0714018	BGIBMGA011984-TA	Alanine aminotransferase 2-like	2-oxoglutarate metabolic process；L-alanine metabolic process；cellular amino acid biosynthetic process
		Metabolism - Vitamin metabolism
2.72504	BGIBMGA005391-TA	Pyridoxine 5'-phosphate oxidase	Metabolic pathways；pyridoxal 5'-phosphate biosynthesis I；pyridoxal 5'-phosphate salvage pathway；Vitamin B6 metabolism
0.427165	BGIBMGA009866-TA	Alkaline phosphatase	Diethylphosphate degradation; folate biosynthesis; gamma-hexachlorocyclohexane degradation; metabolic pathways
0.158784	BGIBMGA012994-TA	Pantetheinase	Pantothenate and CoA biosynthesis
0.127901	BGIBMGA008886-TA	Cellular retinaldehyde-binding protein	Response to stimulus visual perception vitamin A metabolic process
		Metabolism - Other metabolic genes
13.0896	BGIBMGA004870-TA	Carboxylesterase	Carboxylesterase activity
8.1916	BGIBMGA013237-TA	Cytochrome P450 6ae2	Monooxygenase activity
7.97677	BGIBMGA011851-TA	Peritrophin type-A domain protein 4	Chitin metabolic process
6.15959	BGIBMGA013240-TA	Cytochrome P450 CYP6AE7	Monooxygenase activity
6.08928	BGIBMGA002750-TA	Pyruvate dehydrogenase	Pyruvate metabolism
5.36976	BGIBMGA009671-TA	Isochorismatase domain containing protein	2,3-dihydroxybenzoate biosynthesis；Biosynthesis of phenylpropanoids；Biosynthesis of secondary metabolites；Biosynthesis of siderophore group nonribosomal peptides
5.18291	BGIBMGA009515-TA	Pyruvate dehydrogenase	Pyruvate metabolism
3.30422	BGIBMGA012089-TA	Cytochrome P450, family 6, subfamily ab, polypeptide 5	Monooxygenase activity
2.69341	BGIBMGA012009-TA	Zinc binding dehydrogenase	Oxidoreductase activity
0.211865	BGIBMGA011141-TA	Chitin binding domain 3 protein	Cell wall macromolecule catabolic process chitin catabolic process
		Transport
15.0828	BGIBMGA014246-TA	Sodium-dependent phosphate transporter	Transport
10.5647	BGIBMGA014243-TA	Sodium-dependent phosphate transporter	Transport
10.5317	sw03636	Organic cation transporter	Transport
8.91922	BGIBMGA011093-TA	Organic cation transporter	Transport
8.15422	BGIBMGA002432-TA	Vacuolar proton atpases	Transport
8.0092	BGIBMGA003964-TA	Sodium-independent sulfate anion transporter	Transport
7.3323	BGIBMGA013159-TA	Alpha-tocopherol transfer protein-like	Transport
7.20345	BGIBMGA004511-TA	Sugar transporter protein	Transport
6.62662	BGIBMGA008019-TA	V-ATPase 110 kDa integral membrane subunit	Transport
6.14657	BGIBMGA012549-TA	H+ transporting ATP synthase beta subunit isoform 1	Hydrogen ion transport Ion transport Transport
5.8074	BGIBMGA000596-TA	Vacuolar ATP synthase subunit H	Transport
5.80207	BGIBMGA001302-TA	Vacuolar H+ ATP synthase 16 kDa proteolipid subunit	Hydrogen ion transport Ion transport Transport
5.71243	BGIBMGA010588-TA	H+ transporting ATP synthase delta subunit	Hydrogen ion transport Ion transport Transport
5.6665	BGIBMGA000496-TA	Oligopeptide transporter	Transport
5.57572	BGIBMGA008295-TA	Vacuolar ATP synthase catalytic subunit A	Hydrogen ion transport Intron homing Ion transport Transport
5.44404	BGIBMGA003889-TA	H+ transporting ATP synthase gamma subunit	Hydrogen ion transport Ion transport Transport
5.44029	BGIBMGA014244-TA	Sodium-dependent phosphate transporter	Ion transport
5.40062	BGIBMGA013511-TA	H+ transporting ATP synthase subunit g	Hydrogen ion transport Ion transport Transport
5.16857	BGIBMGA008955-TA	Voltage-dependent anion-selective channel	Transport
5.14403	BGIBMGA011936-TA	H+ transporting ATP synthase subunit d	Hydrogen ion transport Ion transport Transport
4.83973	BGIBMGA010268-TA	Trafficking protein particle complex subunit 10	ER-Golgi transport Transport
4.79609	BGIBMGA012555-TA	H+ transporting ATP synthase beta subunit isoform 2	Hydrogen ion transport Ion transport Transport
4.76292	BGIBMGA002241-TA	Vacuolar ATPase B subunit	Transport
4.47743	BGIBMGA010743-TA	Sugar transporter	Transport
4.47669	BGIBMGA012687-TA	Transport protein Sec61 alpha subunit	Protein transport Translocation Transport
4.40538	BGIBMGA009103-TA	Sterol carrier protein x	Lipid transport Transport
4.35454	BGIBMGA002539-TA	Vacuolar ATPase subunit a	Transport
4.21099	BGIBMGA000231-TA	Vacuolar ATP synthase 21 kDa proteolipid subunit	Host-virus interaction Hydrogen ion transport Ion transport Transport
4.17527	BGIBMGA012153-TA	H+ transporting ATP synthase subunit	Hydrogen ion transport Ion transport Transport
4.13947	BGIBMGA003196-TA	H+ transporting ATPase V0 subunit D	Hydrogen ion transport Ion transport Transport
4.07905	BGIBMGA014589-TA	Phosphate transport protein	Transport
3.83108	BGIBMGA006929-TA	5-hydroxytryptamine receptor	Transport
3.82797	BGIBMGA012969-TA	Exocyst complex component 8	Exocytosis protein transport
3.78336	BGIBMGA013964-TA	Vacuolar ATPase subunit C	Transport
3.77394	BGIBMGA013965-TA	H+ transporting ATP synthase gamma subunit	Hydrogen ion transport; Ion transport; Transport
3.43333	BGIBMGA007288-TA	RAD50-interacting protein	Cell cycle ER-Golgi transport Protein transport Transport
3.40041	BGIBMGA010740-TA	Sugar transporter	Transport
3.37244	BGIBMGA013713-TA	Transport protein Sec61 gamma subunit	Transport
3.33389	sw13953	Electron transfer flavoprotein subunit alpha	Transport
3.32627	BGIBMGA012093-TA	Mitochondrial carrier homolog	Transport
3.26599	BGIBMGA001299-TA	Amino acid transporter	Nonpolar-amino-acid-transporting ATPase
3.21839	BGIBMGA009048-TA	Mitochondrial carnitine/acylcarnitine translocase	Transport
3.2111	BGIBMGA008027-TA	Sodium- and chloride-dependent glycine transporter 2	Ion transport
2.98384	BGIBMGA010246-TA	Vacuolar ATP synthase subunit e	Transport
2.8548	BGIBMGA011180-TA	Nonclathrin coat protein gamma2-COP	Transport
2.77106	BGIBMGA004852-TA	Protein transport protein Sec23A	ER-Golgi transport Protein transport Transport
2.12328	BGIBMGA012082-TA	Sugar transporter	Transport
2.12315	BGIBMGA007589-TA	Cyclic nucleotide-gated cation channel alpha-3	Transport
0.381692	BGIBMGA005360-TA	Conserved oligomeric Golgi complex subunit 8	Protein transport Transport
0.31468	BGIBMGA006241-TA	Solute carrier family 25 member	Transport
0.303273	BGIBMGA003464-TA	Na-K-Cl cotransporter	Ion transport
0.303024	BGIBMGA001874-TA	Vesicle amine transport protein	Neurotransmitter transport Transport
0.29098	BGIBMGA000858-TA	Nose resistant to fluoxetine protein 6	Transport
0.289957	BGIBMGA003752-TA	Rab11 family-interacting protein 1	Protein transport Transport
0.251581	sw07038	G-protein coupled receptor	Exocytosis Neurotransmitter transport Transport
0.210506	BGIBMGA000452-TA	Innexin 3	Ion transport Transport
0.204714	BGIBMGA000617-TA	Syntaxin-12	Protein transport Transport
0.19829	BGIBMGA003667-TA	Solute carrier organic anion transporter family member 5A1	Transport
0.191437	BGIBMGA011280-TA	Ras-related protein Rab-39B	Protein transport small GTPase mediated signal transduction
0.189795	BGIBMGA005419-TA	Charged multivesicular body protein 2B	Cellular membrane organization endosome transport protein transport
0.171014	BGIBMGA003644-TA	Sorting nexin-17	Sorting nexins are a large group of proteins that are localized in the cytoplasm and have the potential for membrane association either through their lipid-binding PX domain (a phospholipid-binding motif) or through protein-protein interactions with membrane-associated protein complexes[2][3] Some members of this family have been shown to facilitate protein sorting.
0.114909	BGIBMGA002131-TA	Transient receptor potential	Calcium transport Ion transport Olfaction Sensory transduction Transport Vision
0.108928	BGIBMGA004010-TA	Sorting nexin-2	Sorting nexins are a large group of proteins that are localized in the cytoplasm and have the potential for membrane association either through their lipid-binding PX domain (a phospholipid-binding motif) or through protein-protein interactions with membrane-associated protein complexes[2][3] Some members of this family have been shown to facilitate protein sorting.
0.0929227	BGIBMGA002990-TA	Sorting nexin-20	Sorting nexins are a large group of proteins that are localized in the cytoplasm and have the potential for membrane association either through their lipid-binding PX domain (a phospholipid-binding motif) or through protein-protein interactions with membrane-associated protein complexes[2][3] Some members of this family have been shown to facilitate protein sorting.
0.089663	BGIBMGA000688-TA	Potassium-dependent sodium-calcium exchanger	Ion transport
		Cell morphology
33.0106	BGIBMGA002430-TA	Synaptic vesicle protein	Cell junction integral to membrane synaptic vesicle membrane
31.3548	BGIBMGA003971-TA	Kyphoscoliosis peptidase	Probable cytoskeleton-associated protease required for normal muscle growth. Involved in function, maturation and stabilization of the neuromuscular junction. May act by cleaving muscle-specific proteins such as FLNC
4.436	BGIBMGA006416-TA	Tyrosine-protein kinase Fps85D	Actin filament bundle assembly axon guidance dorsal closure, amnioserosa morphology change dorsal closure, elongation of leading edge cells
4.30024	BGIBMGA000454-TA	Rho-GTPase-activating protein 100F	Activation of Rho GTPase activity signal transduction
3.83671	sw02992	FK506-binding protein	Endocytosis protein folding
3.63119	BGIBMGA008224-TA	Echinoderm microtubule-associated protein-like 1	May modify the assembly dynamics of microtubules, such that microtubules are slightly longer, but more dynamic
3.57001	sw04042	Nephrin	Cell adhesion Myogenesis
3.37989	BGIBMGA012488-TA	Fibropellin-1	Forms the apical lamina, a component of the extracellular matrix.
3.08999	BGIBMGA008408-TA	Kinesin light chain	Cytoplasm Cytoskeleton Microtubule
2.74069	sw05215	Protein kinase C and casein kinase substrate in neurons protein	Actin cytoskeleton organization endocytosis
0.387714	BGIBMGA006475-TA	RAC GTPase	Cell membrane Membrane
0.284437	sw10753	Thyroid receptor interacting protein	Cell adhesion Transcription Transcription regulation
0.26157	sw01583	Tetraspanin D107	Integral to membrane
0.258032	sw15654	Tetraspanin D107	Integral to membrane
0.214413	sw20194	Fibroblast growth factor receptor	Cardioblast differentiation endodermal cell fate determination glial cell differentiation glial cell migration gonadal mesoderm development larval visceral muscle development lymph gland development mesodermal cell fate determination mesodermal cell migration muscle fiber development pericardial cell differentiation pole cell migration positive regulation of cell proliferation regulation of cell …
0.18388	BGIBMGA013639-TA	Synaptic vesicle protein	Cell junction
0.180894	BGIBMGA011043-TA	Similar to Downstream of kinase	Cell adhesion
0.154697	BGIBMGA011334-TA	Thymosin isoform 1	Cytoskeleton organization
0.136607	BGIBMGA001512-TA	Gilgamesh	Wnt receptor signaling pathway glial cell migration olfactory learning spermatogenesis
0.104992	BGIBMGA008820-TA	Blood vessel epicardial substance	Cell adhesion
0.104373	BGIBMGA012972-TA	Sarcomere length short,	Cell adhesion
		Apotosis
6.77744	BGIBMGA002832-TA	DNA fragmentation factor-related protein	DNA fragmentation involved in apoptotic nuclear change
3.43032	BGIBMGA012550-TA	Ubiquitin-activating enzyme E1c	Protein neddylation
2.99454	BGIBMGA013669-TA	E3 ubiquitin-protein ligase MYLIP	Ubl conjugation pathway
0.395269	BGIBMGA001411-TA	Ubiquitin conjugating enzyme E2	Ubl conjugation pathway
0.375781	BGIBMGA007536-TA	Ankyrin repeat domain-containing protein 13C	Protein retention in ER lumen regulation of anoikis regulation of receptor biosynthetic process
0.368107	BGIBMGA009049-TA	Niemann-Pick C1 protein	Autophagy bile acid metabolic process cholesterol efflux cholesterol homeostasis lysosomal transport
0.316119	BGIBMGA014079-TA	BAG family molecular chaperone regulator 2	Apoptosis protein folding
0.288799	BGIBMGA002918-TA	Ubiquitin-conjugating enzyme E2-24 kDa	Ubl conjugation pathway
0.280158	BGIBMGA005521-TA	Huntingtin-interacting protein 1	Apoptosis Differentiation Endocytosis Transcription Transcription regulation
0.278353	BGIBMGA013546-TA	Phospholipid scramblase 1	Apoptotic process
0.270583	BGIBMGA011963-TA	Probable ubiquitin-conjugating enzyme E2 W	Accepts ubiquitin from the E1 complex and catalyzes its covalent attachment to other proteins. In vitro catalyzes monoubiquitination and 'Lys-11'-linked polyubiquitination
0.251188	BGIBMGA001732-TA	BCL2/adenovirus E1B 19 kDa protein-interacting protein	BCL2/adenovirus E1B 19 kDa protein-interacting protein 3-like (Bnip3L), by interacting with a variety of viral and cellular antiapoptotic proteins has been reported to be an inducer of apoptosis
0.209609	BGIBMGA007577-TA	Serine/threonine-protein kinase PAK 2	Apoptosis Growth regulation Host-virus interaction
0.198106	BGIBMGA003647-TA	Tyrosine-protein kinase shark	JNK cascade apoptotic cell clearance dorsal appendage formation dorsal closure, elongation of leading edge cells maintenance of epithelial cell apical/basal polarity
0.166456	BGIBMGA010892-TA	Scavenger receptor cysteine-rich protein	Acute-phase response
0.118612	BGIBMGA001985-TA	Protein fem-1-like protein	Apoptosis Ubl conjugation pathway
0.110566	BGIBMGA008485-TA	Novel apoptosis-stimulating protein of p53	Apoptotic process
0.10559	sw05543	Ras-related protein Rab-24-like	Autophagy protein transport small GTPase mediated signal transduction
0.0671974	BGIBMGA013938-TA	Gadd45	Apoptotic process
		Immunity
0.644161	BGIBMGA002869-TA	MYD88	Toll pathway
0.605295	BGIBMGA011034-TA	Toll7-2	Toll pathway
0.511832	BGIBMGA008980-TA	Tak1	Imd pathway
0.510333	BGIBMGA002494-TA	Tube	Toll pathway
0.482394	BGIBMGA010497-TA	RelB	Toll pathway
0.464206	BGIBMGA008389-TA	Ikkβ	Imd pathway
0.461173	BGIBMGA003655-TA	Imd	Imd pathway
0.413482	BGIBMGA011084-TA	Toll6	Toll pathway
0.30473	BGIBMGA013746-TA	Prophenoloxidase activating enzyme	PPO pathway
0.303404	BGIBMGA011216-TA	Toll9-1	Toll pathway
0.273626	BGIBMGA009047-TA	Serine protease inhibitor	PPO pathway
0.23204	BGIBMGA002288-TA	C-type lectin 21	Patter recognition receptor
0.225258	BGIBMGA007458-TA	Lysozyme	Antimicrobial peptide
0.211237	BGIBMGA000584-TA	Peptidoglycan recognition protein (PGRP-L2)	Patter recognition receptor
0.170376	BGIBMGA006768-TA	C-type lectin 10	Patter recognition receptor
0.081702	BGIBMGA011609-TA	Beta-1,3-glucan recognition protein 2	Patter recognition receptor
0.0803768	BGIBMGA007729-TA	Serine protease inhibitor 6	PPO pathway
0.0497126	BGIBMGA013803-TA	Gloverin 3	Antimicrobial peptide
0.0434632	BGIBMGA013864-TA	Gloverin	Antimicrobial peptide
0.0430298	BGIBMGA011495-TA	Moricin	Antimicrobial peptide
0.0425007	BGIBMGA005658-TA	Gloverin 2	Antimicrobial peptide
0.0204978	BGIBMGA013865-TA	Gloverin 4	Antimicrobial peptide
0.0181488	BGIBMGA013866-TA	Gloverin	Antimicrobial peptide
0.0158693	BGIBMGA014360-TA	Defensin	Antimicrobial peptide
0.0129405	BGIBMGA012866-TA	Peptidoglycan recognition protein S6	Patter recognition receptor
		Transcription
9.5512	BGIBMGA002827-TA	20-beta-hydroxysteroid dehydrogenase	Adenylate cyclase-cAMP pathway
4.55891	BGIBMGA008092-TA	Fkhr	Transcription;Transcription regulation
4.40819	sw06672	Transposase	DNA integration DNA recombination
4.22915	BGIBMGA004091-TA	Salivary secreted ribonuclease	Transcription
3.02965	BGIBMGA012479-TA	Sumo ligase	Transcription Transcription regulation Ubl conjugation pathway
2.95781	sw05248	Eyegone	Transcription Transcription regulation
0.399444	BGIBMGA005177-TA	Splicing factor proline- and glutamine-rich	DNA damage DNA recombination DNA repair Transcription Transcription regulation mRNA processing mRNA splicing
0.367306	BGIBMGA007193-TA	mRNA-decapping enzyme 2	Nonsense-mediated mRNA decay mRNA processing
0.262535	BGIBMGA003968-TA	Phosphatidate phosphatase	Transcription Transcription regulation
0.241652	BGIBMGA010481-TA	Protein mothers against dpp	Transcription Transcription regulation
0.206003	BGIBMGA006183-TA	Protein ultraspiracle homolog	Receptor for ecdysone. May be an important modulator of insect metamorphosis
0.180299	BGIBMGA007379-TA	RecQ-mediated genome instability protein 1	DNA replication
0.154571	BGIBMGA013421-TA	Vrille	Protein dimerization activity sequence-specific DNA binding sequence-specific DNA binding transcription factor activity
0.114724	BGIBMGA010370-TA	Dissatisfaction	Dissatisfaction, a gene involved in sex-specific behavior and neural development of Drosophila melanogaster
0.0954749	sw19213	Endonuclease-reverse transcriptase	Transcription
0.0394064	BGIBMGA005353-TA	Exonuclease GOR	Exonuclease activity nucleic acid binding
0.0221875	BGIBMGA014057-TA	FATP	Transcription
		Hormone related protein
9.79762	BGIBMGA009033-TA	3-dehydroecdysone 3alpha-reductase 1	Hormone related protein
8.58827	BGIBMGA013220-TA	3-dehydroecdysone 3alpha-reductase 2	Hormone related protein
6.04791	BGIBMGA011468-TA	Juvenile hormone epoxide hydrolase-like protein 1	Hormone related protein
5.4411	BGIBMGA000068-TA	Ecdysone oxidase	Hormone related protein
0.363811	BGIBMGA006183-TA	USP	Hormone related protein
0.330434	BGIBMGA006765-TA	ECR3	Hormone related protein
0.0905649	BGIBMGA006767-TA	ECR1	Hormone related protein
0.0733719	BGIBMGA001324-TA	Juvenile hormone binding protein 2	Hormone related protein
0.0669759	BGIBMGA001308-TA	Juvenile hormone binding protein 1	Hormone related protein
0.0530437	BGIBMGA006766-TA	ECR2	Hormone related protein
		Proteolysis
23.8099	BGIBMGA010061-TA	Trypsinogen-like protein	Proteolysis
9.21732	sw06079	Putative C1A cysteine protease precursor	Proteolysis
7.1986	BGIBMGA001320-TA	Trypsin	Proteolysis
5.95502	BGIBMGA012788-TA	30kP protease A precursor	Proteolysis
5.79341	BGIBMGA012792-TA	35kDa protease	Proteolysis
5.0341	BGIBMGA007728-TA	Glutamate carboxypeptidase	Proteolysis
4.2189	BGIBMGA001272-TA	Dipeptidyl peptidase 4	Proteolysis
3.74627	BGIBMGA009750-TA	Tripsin	Proteolysis
3.1287	BGIBMGA010303-TA	Serine protease 54	Proteolysis
3.0402	BGIBMGA013218-TA	Ubiquitin specific protease	Proteolysis
0.0650011	BGIBMGA012217-TA	Serine protease 14	Proteolysis
		Cell cycle and differentiation
5.80278	BGIBMGA014579-TA	Histone H2A-like protein 2	Nucleosome assembly
5.24062	BGIBMGA011786-TA	Ganglioside-induced differentiation-associated-protein	May function in a signal transduction pathway responsible for ganglioside-induced neurite differentiation. May also have a role in protecting myelin membranes against free radical-mediated damage
3.83735	BGIBMGA005328-TA	Translocon-associated protein gamma isoform 2	Cotranslational protein targeting to membrane positive regulation of cell proliferation
2.86125	BGIBMGA001833-TA	Dicer-1	Negative regulation of Schwann cell proliferation positive regulation of Schwann cell differentiation positive regulation of myelination production of miRNAs involved in gene silencing by miRNA
2.08299	BGIBMGA008276-TA	Anaphase-promoting complex subunit 1	cell division
0.214413	sw20194	Fibroblast growth factor receptor	Cardioblast differentiation endodermal cell fate determination glial cell differentiation glial cell migration gonadal mesoderm development larval visceral muscle development lymph gland development mesodermal cell fate determination mesodermal cell migration muscle fiber development pericardial cell differentiation pole cell migration positive regulation of cell proliferation regulation of cell …
0.197159	BGIBMGA012966-TA	Septin	Septin proteins are necessary for cytokinesis in budding yeast and Drosophila and are thought to be the subunits of the yeast neck filaments.
0.187553	BGIBMGA011198-TA	TBC1 domain family member 1	May act as a GTPase-activating protein for Rab family protein(s). May play a role in the cell cycle and differentiation of various tissues.
0.179147	BGIBMGA008519-TA	Ofd1 protein, putative	G2/M transition of mitotic cell cycle cilium movement involved in determination of left/right asymmetry
0.163368	BGIBMGA003263-TA	Encore protein	Differentiation Oogenesis
		Stress response
3.30924	BGIBMGA008551-TA	Hypoxia up-regulated protein	Has a pivotal role in cytoprotective cellular mechanisms triggered by oxygen deprivation. May play a role as a molecular chaperone and participate in protein folding
2.61396	BGIBMGA001241-TA	Heat shock protein 75 kDa	Stress response
0.294053	BGIBMGA004103-TA	Heat shock protein 22.6 （heat shock protein 1）	Stress response
0.226407	BGIBMGA004614-TA	Heat shock protein 70	Stress response
0.176096	BGIBMGA002620-TA	Similar to oxidative stress protein	Stress response
0.113138	BGIBMGA004540-TA	Heat shock protein hsp 19.9	Stress response
0.0651217	BGIBMGA004541-TA	Heat shock protein 20.4	Stress response
0.0583767	BGIBMGA005781-TA	Heat shock protein 25.4	Stress response
		Cuticular protein
18.1199	BGIBMGA011714-TA	Cuticular protein hypothetical 27
9.99598	BGIBMGA000336-TA	Cuticular protein RR-1 motif 34
5.47259	BGIBMGA005278-TA	Cuticular protein RR-1 motif 3
5.46272	BGIBMGA002548-TA	Cuticular protein RR-1 motif 4
4.4715	BGIBMGA000327-TA	Cuticular protein RR-1 motif 43
2.88002	BGIBMGA000274-TA	Cuticular protein RR-2 motif 90
2.86586	BGIBMGA003095-TA	Cuticular protein RR-2 motif 58
0.22041	BGIBMGA000257-TA	Cuticular protein RR-2 motif 114
		Others
20.9168	BGIBMGA003693-TA	Luciferin 4-monooxygenase	Produces green light with a wavelength of 544 nm.
15.9683	BGIBMGA004286-TA	HMG176 isoform F
15.9638	BGIBMGA009675-TA	Luciferin 4-monooxygenase	Bioluminescence
11.9608	BGIBMGA000875-TA	Carboxyl/Choline esterase	Hydrolase
6.04667	BGIBMGA011599-TA	Signal sequence receptor
5.98287	BGIBMGA007774-TA	Protein Dom3Z	Metal ion binding
5.88477	BGIBMGA004044-TA	Chemosensory protein 11	Chemosensory proteins (CSPs) are ubiquitous soluble small proteins isolated from sensory organs thought to be involved in chemical communication
4.90382	BGIBMGA007723-TA	Esterase D/Formylglutathione hydrolase	Hydrolase
4.84958	BGIBMGA005769-TA	Signal sequence receptor beta subunit	Endoplasmic reticulum integral to membrane
3.46162	BGIBMGA003885-TA	Ociad protein isoform 2
3.01942	BGIBMGA010792-TA	Nucleolar protein 14-like protein
2.80413	BGIBMGA014087-TA	Peroxiredoxin	Cell redox homeostasis hydrogen peroxide catabolic process response to DNA damage stimulus
2.42852	BGIBMGA000064-TA	Thioredoxin peroxidase	Cell redox homeostasis determination of adult lifespan response to DNA damage stimulus response to hypoxia
2.19818	BGIBMGA004207-TA	Carboxyl/Cholinesterase	Hydrolase
2.08078	BGIBMGA005194-TA	Ankyrin repeat domain-containing protein	Eukaryotic ankyrin repeat domain-containing proteins (Anks) mediate protein-protein interactions involved in a multitude of host processes, including cytoskeletal motility, tumor suppression, and transcriptional regulation(27).
1.89797	BGIBMGA006584-TA	Regulator of G-protein signaling 7	G-protein coupled receptor protein signaling pathway intracellular signal transduction negative regulation of signal transduction regulation of G-protein coupled receptor protein signaling pathway
0.406431	BGIBMGA013118-TA	Disulfide oxidoreductase	Enzyme recycles peroxiredoxin AhpC, enzyme acts in a catalytic cycle reaction together with peroxidase forming the bacterial alkyl hydroperoxide reductase system, formerly known as F-52a
0.368853	BGIBMGA013742-TA	Protein kinase C alpha binding protein
0.339162	BGIBMGA000770-TA	Wsck	ATP binding protein kinase activity
0.325522	BGIBMGA000321-TA	Coiled-coil domain-containing protein
0.316904	BGIBMGA001075-TA	Similar to spingomyelin synthetase
0.259732	BGIBMGA014270-TA	Lethal (1) G0193, isoform A
0.256079	BGIBMGA012580-TA	Coiled-coil domain-containing protein 50	This protein may also function as a negative regulator of NF-kB signaling and as an effector of epidermal growth factor (EGF)-mediated cell signaling.
0.184201	BGIBMGA003255-TA	Lethal (2) 05510
0.183929	BGIBMGA003346-TA	Circadian clock-controlled protein	Biological rhythms
0.157993	BGIBMGA009248-TA	T-complex protein 11-like protein 1	High copy suppressor of a cyclic AMP-dependent protein kinase mutant
0.154008	BGIBMGA009167-TA	Galactosyltransferase	Post-translational protein modification protein N-linked glycosylation via asparagine
0.13573	BGIBMGA000704-TA	Procollagen-lysine,2-oxoglutarate 5-dioxygenase 3 precursor	Protein modification process
0.108756	BGIBMGA004340-TA	Salivary cysteine-rich peptide
0.0120381	BGIBMGA004229-TA	Antennal esterase	hydrolase activity
		Unknown
12.6597	BGIBMGA009771-TA	Unknown
11.7682	BGIBMGA013611-TA	Unknown
7.56768	BGIBMGA010978-TA	Unknown
7.46165	BGIBMGA001489-TA	Unknown
5.80469	BGIBMGA000191-TA	Unknown
5.54978	BGIBMGA010378-TA	Unknown
5.23485	BGIBMGA010809-TA	Unknown
5.22424	BGIBMGA006744-TA	Unknown
5.10554	BGIBMGA011878-TA	Unknown
5.08554	BGIBMGA001752-TA	Unknown
5.05479	BGIBMGA005704-TA	Unknown
4.97245	BGIBMGA003422-TA	Unknown
4.37554	BGIBMGA009229-TA	Unknown
4.26741	BGIBMGA007269-TA	Unknown
4.03048	BGIBMGA006497-TA	Unknown
3.97962	BGIBMGA014303-TA	Unknown
3.60962	BGIBMGA010684-TA	Unknown
3.59851	BGIBMGA004172-TA	Unknown
3.53732	BGIBMGA005954-TA	Unknown
3.507	BGIBMGA007429-TA	Unknown
3.02303	BGIBMGA000455-TA	Unknown
0.416927	BGIBMGA001912-TA	Unknown
0.407294	BGIBMGA007250-TA	Unknown
0.373076	BGIBMGA006335-TA	Unknown
0.37233	BGIBMGA011840-TA	Unknown
0.343647	BGIBMGA002097-TA	Unknown
0.317028	BGIBMGA012135-TA	Unknown
0.30651	BGIBMGA001297-TA	Unknown
0.305587	BGIBMGA012312-TA	Unknown
0.302729	BGIBMGA009166-TA	Unknown
0.298243	BGIBMGA005011-TA	Unknown
0.287795	BGIBMGA003511-TA	Unknown
0.272557	BGIBMGA000483-TA	Unknown
0.27065	BGIBMGA000105-TA	Unknown
0.255941	BGIBMGA011440-TA	Unknown
0.229436	BGIBMGA005788-TA	Unknown
0.218269	BGIBMGA009636-TA	Unknown
0.208815	BGIBMGA010113-TA	Unknown
0.208402	BGIBMGA005700-TA	Unknown
0.196528	BGIBMGA010787-TA	Unknown
0.175902	BGIBMGA013781-TA	Unknown
0.161788	BGIBMGA009101-TA	Unknown
0.160172	BGIBMGA013832-TA	Unknown
0.15616	BGIBMGA009958-TA	Unknown
0.145448	BGIBMGA006018-TA	Unknown
0.141097	BGIBMGA002489-TA	Unknown
0.136688	BGIBMGA003642-TA	Unknown
0.0541963	BGIBMGA000202-TA	Unknown
0.0528404	BGIBMGA012070-TA	Unknown
