# Supplementary material for: Transcriptional Profiling of Midgut Immunity Response and Degeneration in the Wandering Silkworm, Bombyx mori
Source: PLoS One. 2012 Aug 24;7(8):e43769. doi: 10.1371/journal.pone.0043769 (PMC3427160; doi:10.1371/journal.pone.0043769)
Supplement: Table S2 — Primers for qRT-PCR analysis. (XLS) [file pone.0043769.s002.xls]

## Sheet: Sheet1
Primer name	Sequences (5’-3’)
	Forward	Reverse
HSP 75	CCTGCAGCAATCTCAAGTGG	ACGACAATGACGCAAGGATG
HSP 22.6	GCAATTCACTCCAGACGAGA	TGAACTGACGGGAAATGAAG
HSP 19.9	TGAAGGCAAACACGAGGAGA	CCTGGGTGCGATTACAGACA
HSP 20.4	TAGTGGAAGGCAAGCACGAA	CTGATGACAGTCGCGATTCC
HSP 25.4	AGTGCTGATGGTGCAGGCTA	AGCGGGAAGGTGATCTTCAA
HSP 70	CGGACACAGAGCGTCTCATC	AATTTCCTCCCGATCAGCCT
βGRP2	TTCCAAGGCAACTTGAACCATA	TAGTTTAAGGTCGGGCTCTTCG
PGRPS6	CGGGTGGAACGTCATAGGTATT	TTTTTGTCGTAGCCAACTGCTC
PGRPL2	CATAGTTGGTCACAGCGCTACC	GAAATTGGGACCGATATCTTGC
CTL10	AAATATTTGGCAGGCGCTGT	GTTGTCCGTTTCCCCATTGT
CTL21	CCGGTCAAATGATCGGAAGT	TCTCGTAACCGGCCTCTTGT
Defensin	TGACTCACAAGAAGCACGACAA	ACCTTCAGTGTCTTGACGATGG
Gloverin0	GCCAATAAGAATGCGGAAGC	GAGAGGCGGGTGTTCTTGTC
Gloverin1	CTAAATGGCCCATGACAGCA	CCGACGTCTGGTCTTCTGTG
Gloverin2	GTGGCAGATCTGGGATGACA	CCGACGTCTGGTCTTTTGTG
Gloverin3	TTTGGGACAGAACGACGATG	TGTCACCTCCGGGTCCTAAG
Gloverin4	GCCAATAAGAATGCGGAAGC	GAGAGGCGGGTGTTCTTGTC
Lysozyme	CAGGTTTTGTGCGTTGCTGT	CAGACCTTGCTTGCATCCAG
Moricin	AGCCGCTCCAGCAAAAATAC	CGTTGGCTGTACTGGCGATA
3-DE 3α- reductase 1	CGCCCTCAACCATTTCACTC	CTGGAATCCCAGCTGTTTCG
3-DE 3α- reductase 2	GTATTGGGGCATCTGCAAGC	AAGATGGGGCGCAGCTAAGT
ecdysone oxidase	CAGAAACGATCGGCAGGAAC	TGGGATATGATCGGGTCGTC
JHBP1	AGTTCGCTGATGGCATTGCT	CGGTGACCACGGTGTCTGTA
JHBP2	CACGACCGTCAGAGGCCTAA	GTTGGCCACCCAACGTGTAT
JHEH1	CCAACCGGACTGGATTCTGA	GCGGAATCGAAAATGTCGTC
ECR1	GACGCCGCTGGTCTGATAAC	TTGGTGACACTCCGCCTGAA
ECR2	TGAGACGCCGCTGGTCTAAT	CAAGGATTCCGGCGACATAA
ECR3	GCAGCCCAGCAACGGATATT	TGGGTCGTGCATTCGCTATG
USP	AGAAGACGCTCATCCCAGCA	CTTTCGGGACCGACACGTAG
IMD	AGCGCCTTTGAAGCCAATGT	TTTCGCCTGTGGCTACTCCA
FADD	CGTGCAAGTGGAACTCCAAGA	AACAGCTGCGCAATCGTTTC
Dredd	TCGTTCTGACTTGGGACACAAA	CCTCGCACACCATGTGACAA
TAK1	AATGTGGGCGGTGCATACAG	TGGCCATGCTTGGTCTTTGT
IKKγ	ACTGAGCACGCGCTTGAAAC	CGTCACGTCGCTTCACTTCC
IKKβ	CTGCCGAAATCCAAACATCG	CACCTCCGCTGCAGTATTCC
Relish	ACACCGCGTTCCACTACGC	AGGGGCGCTTGTTTTTCGTA
Tube	GATGGACCGACGCCATGTAT	CCTCTGCTGTCCCCGAAATTA
Pelle	ACAAGGGGGAGTGGAAGCTG	AGGATGTTGTCGTGGCGGTA
Rel96	AGAAGGCCATGAGCGACCTC	TCACCGCCGTGTCTTCTTTC
Rel97	GCGGAGCCCAGAGAGAAGTC	GTACGGCGAGGTCCGGTATC
Rps7	AAGCGCATCAGGGTCAAGTT	GCGTCCCGTTAGCTTCTTGT
